# Supplementary material for: Effects of non-supervised low intensity aerobic excise training on the microvascular endothelial function of patients with type 1 diabetes: a non-pharmacological interventional study
Source: BMC Cardiovasc Disord. 2016 Jan 27;16:23. doi: 10.1186/s12872-016-0191-9 (PMC4728937; doi:10.1186/s12872-016-0191-9)
Supplement: Additional file 1: — Supplementary data tables. (ZIP 671 kb) [file 12872_2016_191_MOESM1_ESM.zip]

Archive with 8 entries (8 files):
- 4578932131633087_add1.pdf
- 4578932131633087_add2.pdf
- 4578932131633087_add3.pdf
- 4578932131633087_add4.pdf
- 4578932131633087_add5.pdf
- 4578932131633087_add6.pdf
- 4578932131633087_add7.pdf
- 4578932131633087_add8.pdf
